# Supplementary material for: Trefoil Factor 3 (TFF3) Is Regulated by Food Intake, Improves Glucose Tolerance and Induces Mucinous Metaplasia
Source: PLoS One. 2015 Jun 17;10(6):e0126924. doi: 10.1371/journal.pone.0126924 (PMC4471263; doi:10.1371/journal.pone.0126924)
Supplement: S1 Raw Data — (XLSX) [file pone.0126924.s001.xlsx]

## Sheet: Figure 1
Figure 1A
TFF1
Brain	Hypot.	Liver	Kidney	Heart	Lung	Stomach	WAT	BAT	Sk. Muscle	Testes	Duodenum	Jejunum	Ileum	Islets	Spleen
1	0	45.2548	50.5626	45.2548	192.672	11863280	143.013	1509.65	44.3235	150.123	5.20537	3.36359	1.18099	5.85634	68.5935
1	0	33.3589	33.8246	37.014	105.42	8505709	74.028	903.888	64.8934	91.7731	6.02099	0.368567	0.752623	4.95883	35.261
Figure 1B
TFF2
Brain	Hypot.	Liver	Kidney	Heart	Lung	Stomach	WAT	BAT	Sk. Muscle	Testes	Duodenum	Jejunum	Ileum	Islets	Spleen
1	0.001054	1.55833	0.084788	0.007546	50.5626	9741.99	0.047366	0.406126	0.013985	2.20381	32.6724	0.036147	0.025559	2.54912	0.017217
1	0.00135265	2.14355	0.0392817	0.0178244	45.2548	16844.6	0.0551689	0.562529	0.00814426	0.952638	39.9466	0.109576	0.0514744	1.94531	0.0231957
Figure 1C
TFF3
Brain	Hypot.	Liver	Kidney	Heart	Lung	Stomach	WAT	BAT	Sk. Muscle	Testes	Duodenum	Jejunum	Ileum	Colon	Islets	Spleen
1	0.406126	140.07	0.406126	0.145592	36.5044	205.074	31.125	1.98619	1.1019	1.03527	38166	34636.4	60724.9	18305.6	14.0257	1.14076
1	0.241484	119.428	0.420448	0.125	23.1029	194.012	26.3549	2.39496	1.12506	1.59107	24491.6	32995.9	35610.1	39239	21.7057	1.36604
Figure 1D
TFF3																													39239	14.0257	21.7057	1.14076	1.36604
	Duodenum	Up-Jejunum	Lo-Jejunum	Ileum
Ob Fasted	1	0.514249	3.75648	2.60233
Ob Fasted	0.586788	0.673575	4.68912	3.62824
Ob Re-fed	0.611399	0.55829	0.845855	1.17228
Ob Re-fed	0.632124	0.615285	0.945596	1.2228
Figure 1E
TFF3
	Duodenum	Up-Jejunum	Lo-Jejunum	Ileum
B6 Fasted	1	1.61307	3.97224	2.21908
B6 Fasted	0.71681	0.895003	2.20369	2.15825
B6 Re-fed	0.435134	0.558556	1.02095	0.806663
B6 Re-fed	0.632761	0.62418	1.06436	1.28344

## Sheet: Figure 2
Figure 2A
	Body Weight (g)
Control	45.6	43.1	41	42.4	45.7	41	43.8	43.7	45.3	42.2	43.3	45.3	42.7	46.7	44.7
TFF3	43.6	45.3	45.1	44.3	39.9	43.4	43.7	40.3	38.1	39.8	38.2	44.1	45.7	46.3	45.7
Chow	35.5	37	34.9	32.6	34.5	41.7	38.8	35.9
Figure 2B
	Glucose (mg/dL)
Time (min)	control															AAV-TFF3															Chow
0	273	233	204	211	213	223	246	196	238	268	270	262	180	302	228	229	213	249	246	231	210	288	211	210	184	187	198	219	216	215	169	179	171	179	160	207	152	167
15	415	303	291	349	322	369	394	318	387	417	431	428	271	409	322	387	306	353	307	293	275	302	276	307	338	280	333	325	360	326	249	282	259	274	254	338	272	277
30	461	254	239	317	289	390	461	329	472	450	485	547	254	481	317	411	286	377	287	284	256	359	225	309	253	243	239	361	362	346	202	206	210	270	187	244	218	216
60	403	277	261	295	256	392	427	295	424	363	517	491	229	444	307	392	236	314	334	274	241	299	228	239	206	223	217	367	311	301	182	181	186	188	179	202	190	191
120	287	195	166	171	201	299	307	195	249	368	325	270	208	241	228	259	180	219	202	223	185	218	192	191	187	190	183	288	210	248	173	175	164	162	153	162	165	165
Figure 2C
	Body Weight (g)
Control	68.8	63.4	64.2	57	60.3	64.3	64.9	66	61
TFF3	60.1	62.7	63.7	58.7	53	67.9	65.1	69.4	59.9
Chow	48.4	47.3	49.4	47.7	45.3	44.8	51.6	50.4
Figure 2D
	Glucose (mg/dL)
Time (min)	Control									TFF3									Chow
0	203	201	178	178	174	163	140	162	181	201	179	185	189	175	160	198	206	209	159	168	148	207	163	174	154	148
15	396	320	309	347	246	256	393	349	320	272	268	301	342	280	325	322	357	302	278	241	229	304	323	294	337	301
30	487	357	404	374	308	345	406	461	359	235	353	316	332	293	361	346	376	325	346	239	298	309	232	222	200	300
60	352	329	307	271	254	252	283	455	305	226	293	256	213	258	338	257	289	288	211	199	171	272	182	212	191	216
120	201	224	167	188	179	183	206	265	191	177	176	168	173	198	212	184	210	182	189	163	169	204	192	198	172	181
Figure 2E
	Triglycerides (mg/dL)
Control	128.165	84.516	134.08	125.738	92.665	97.608
TFF3	109.362	106.053	150.12	95.917	112.009	172.702
Figure 2F
	Leptin (ng/dL)
Control	43.22	49.14	36.98	35.42	39.44	36.8
TFF3	39.42	33.68	33.44	29.9	31.88	36.04
Figure 2G
	Cholesterol (mg/dL)
Control	247.56	240.965	193.341	196.373	177.313	208.569
TFF3	208.866	176.444	194.416	208.866	169.319	215.801
Figure 2H
Time (weeks)	TFF3 (ng/ml)
0	0	0	0	0	0	0
4	499	307	534	567	365	611	179	615	346	792	298	476	322	312	286
8	559	362	473	438	367	383	422	777	557	574	360	788	443	315
14	835	820	891	844	788	917
Figure 2I
	Time	Insulin (ng/ml)
Control	0	9.474	8.12	11	12.828	4.842	4.456	2.122	9.192	3.798	13.084	5.286	4.242
Control	15	9.096	9.97	13.084	11.048	5.54	5.38	2.498	10.882	4.296	11.582	6.046	6.318
TFF3	0	4.984	3.372	5.28	2.87	4.68	8.63	3.974	3.634	2.94	1.112	3.91	3.334
TFF3	15	6.312	5.312	5.112	4.94	5.88	5.698	4.33	4.602	5.186	4.444	8.252	4.576
Figure 2J
	Fold
	Control						TFF3
G6pc	1.04229	0.859975	0.644971	0.854895	1.13271	1.46515	0.587282	0.584866	0.479135	0.761374	0.572765	0.22821
PEPCK	0.734563	0.790826	1.00305	1.05245	1.31321	1.10589	0.687525	0.451299	0.56774	0.91534	0.773669	0.820666
PGC-1α	1.42909	1.0597	1.16518	0.63495	0.825001	0.88609	0.540642	0.583306	0.785202	0.706727	0.726468	0.581482

## Sheet: Figure 3
Figure 3B
	Fold change, distance traveled (U)
	Vehicle	Serum	TFF3
	1	3	2.5
	1	3	2
	1	3.5	3
		3
Figure 3C
	Serum TFF3 (ng/ml)
Time after dosing (h)	IV				IP				PO
0.5	999	849	866	1053	1099	1078	1021	1121	54	306	185	33
1	990	1181	1104	1143	1108	1095	1022	1175	86	117	172	9
2	442	487	1187	645	1172	1085	1156	1232	98	28	18	43
4	179	49	579	117	510	156	288	546	2	24	11	10
21	0	0	1	1	3	0	2	3	0	0	0	0

## Sheet: Figure 4
Figure 4A
	Body weight (g)
Vehicle	45.5	46.5	38.6	44.2	46.4	44.4	44	44.2	45	41.5	44.1	43.4
TFF3	45.1	43.3	42.2	43.3	40.9	38.9	40.7	36.7	42.4	44.1	43.9	44.8
Figure 4B
	Insulin (ng/mL)
Vehicle	17.51	10.695	4.665	11.825	18.285	7.54	7.445	10.995	21.255	6.58	8.545	13.645
TFF3	10.06	5.815	13.615	16.685	9.05	6.545	11.565	2.515	15.68	20.345	26.39
Figure 4C
	Glucose (mg/dL)
Time (min)	Vehicle												TFF3
0	159	167	163	183	144	168	171	149	149	127	189	197	165	173	158	190	145	152	166	142	155	164	184	179
15	336	268	273	310	265	274	264	263	379	296	289	282	330	284	244	262	273	258	273	238	235	290	295	292
30	344	293	224	347	272	248	248	261	421	316	301	319	298	230	266	223	267	211	268	197	213	258	283	299
60	304	230	234	269	240	216	249	243	397	273	240	301	253	228	227	203	192	245	202	158	188	274	205	259
Figure 4D
	Triglyceride (mg/mL)
Vehicle	390.921	263.177	230.421	222.593	238.066	235.432	248.79	272.054	354.984	235.671	205.823	250.972
TFF3	189.878	194.476	223.776	342.416	254.984	203.266	221.294	148.649	262.196	210.839	217.053
Figure 4E
	Cholesterol (mg/mL)
Vehicle	131.551	83.877	75.862	89.707	63.123	90.279	73.397	109.712	130.079	107.437	92.106	110.11
TFF3	67.144	71.218	93.019	125.095	120.616	90.107	114.372	75.06	109.598	93.247	84.392
Figure 4F
	Leptin (ng/mL)
Vehicle	38.86	30.52	12.1	23.8	37.86	30.7	31.84	24.12	41.38	24.38	27.96	31.08
TFF3	23.64	25.28	26.14	38.2	14.66	11.42	20.62	16.58	28.88	28.28	31.56

## Sheet: Figure 5
TFF1
Brain	Hypot.	Liver	Kidney	Heart	Lung	Stomach	WAT	BAT	Sk. Muscle	Testes	Duodenum	Jejunum	Ileum	Islets	Spleen
1	0	45.2548	50.5626	45.2548	192.672	11863280	143.013	1509.65	44.3235	150.123	5.20537	3.36359	1.18099	5.85634	68.5935
1	0	33.3589	33.8246	37.014	105.42	8505709	74.028	903.888	64.8934	91.7731	6.02099	0.368567	0.752623	4.95883	35.261
TFF2
Brain	Hypot.	Liver	Kidney	Heart	Lung	Stomach	WAT	BAT	Sk. Muscle	Testes	Duodenum	Jejunum	Ileum	Islets	Spleen
TFF3
Brain	Hypot.	Liver	Kidney	Heart	Lung	Stomach	WAT	BAT	Sk. Muscle	Testes	Duodenum	Jejunum	Ileum	Islets	Spleen
